# Supplementary material for: The Role of the Mu Opioid Receptors of the Medial Prefrontal Cortex in the Modulation of Analgesia Induced by Acute Restraint Stress in Male Mice
Source: Int J Mol Sci. 2024 Sep 10;25(18):9774. doi: 10.3390/ijms25189774 (PMC11431787; doi:10.3390/ijms25189774)
Supplement: Supplementary file 1 [file ijms-25-09774-s001.zip]

Archive with 1 entries (1 files):
- ijms-3151637-supplementary.pdf
